# Supplementary material for: Effect of endometriosis on the fecal bacteriota composition of mice during the acute phase of lesion formation
Source: PLoS One. 2019 Dec 30;14(12):e0226835. doi: 10.1371/journal.pone.0226835 (PMC6936831; doi:10.1371/journal.pone.0226835)
Supplement: S1 Dataset — (XLSX) [file pone.0226835.s001.xlsx]

## Sheet: S1_Dataset
Kruskal-Wallis-tests with a 10.000 fold monte-carlo permutation resulting in the given p-values (p)
and FDR corrected p-values (p [FDR]) for the sham/endometriosis data at different time points
Family and Genus	OTU ID	rel. abundance		p	p [FDR]
Bacteroidales S24-7 group uncultured	denovo29936		0.27679	0.55356	0.96503
Lactobacillaceae Lactobacillus	denovo28396		0.22794	0.27703	0.96503
Prevotellaceae UCG-001	denovo3615		0.15491	0.9809	1
Lachnospiraceae NK4A136 group	denovo87028		0.05536	0.10821	0.96503
Lachnospiraceae uncultured	denovo52350		0.04099	0.55756	0.96503
Lachnospiraceae Tyzzerella 3	denovo80663		0.03122	0.66107	0.96503
Erysipelotrichaceae Faecalibaculum	denovo6790		0.02306	0.74387	0.96503
Prevotellaceae Alloprevotella	denovo58931		0.01667	0.67107	0.96503
Bacteroidaceae Bacteroides	denovo8154		0.01345	0.22732	0.96503
Porphyromonadaceae Odoribacter	denovo48552		0.01175	0.56486	0.96503
Ruminococcaceae UCG-014	denovo96798		0.01091	0.68817	0.96503
Rikenellaceae Alistipes	denovo59102		0.00954	0.43024	0.96503
Alcaligenaceae Parasutterella	denovo59102		0.00954	0.43024	0.96503
Lachnospiraceae UCG-001	denovo28955		0.00943	0.41754	0.96503
Ruminococcaceae uncultured	denovo87833		0.00894	0.71837	0.96503
Ruminococcaceae Ruminiclostridium 9	denovo74814		0.00648	0.25163	0.96503
Erysipelotrichaceae uncultured	denovo1028		0.00621	0.36024	0.96503
other			0.08681
Two-sample, two-sided Wilcoxon-Mann-Whitney-U-tests with a 10.000 fold monte-carlo permutation resulting in the given p-values (p) and FDR corrected p-values (p [FDR])
		Sham vs Sham						Endometriosis vs Endometriosis						Sham vs Endometriosis
		-3d vs 7d		-3d vs 21d		7d vs 21d		-3d vs 7d		-3d vs 21d		7d vs 21d		-3d vs -3d		7d vs 7d		21d vs 21d
Family and Genus	OTU ID	p	p [FDR]	p	p [FDR]	p	p [FDR]	p	p [FDR]	p	p [FDR]	p	p [FDR]	p	p [FDR]	p	p [FDR]	p	p [FDR]
Bacteroidales S24-7 group uncultured	denovo29936	0.48585	1	1	1	0.40114	1	0.58106	1	0.62126	0.93775	0.43104	1	0.66157	1	0.38204	1	1	1
Lactobacillaceae Lactobacillus	denovo28396	0.49285	1	0.45095	1	0.86639	1	0.43474	1	0.17792	0.61884	0.94129	1	0.23122	0.84349	0.58776	1	0.52495	0.89341
Prevotellaceae UCG-001	denovo3615	0.94849	1	0.94829	1	0.70127	1	0.72617	1	0.83548	1	0.54615	1	0.48645	0.88024	0.9591	1	0.53015	0.89341
Lachnospiraceae NK4A136 group	denovo87028	0.84038	1	0.84078	1	0.60986	1	0.19502	1	0.06631	0.54845	0.52435	1	0.22302	0.84349	0.79688	1	0.64146	1
Lachnospiraceae uncultured	denovo52350	0.85069	1	0.65907	1	0.9531	1	0.31613	1	0.09201	0.54845	0.94399	1	0.17822	0.84349	0.74847	1	0.63816	1
Lachnospiraceae Tyzzerella 3	denovo80663	0.34243	1	0.38794	1	0.75558	1	0.9598	1	0.30143	0.79269	0.30783	1	0.17542	0.84349	0.89819	1	0.15352	0.89341
Erysipelotrichaceae Faecalibaculum	denovo6790	0.74577	1	0.89679	1	0.83448	1	0.22252	1	0.83568	1	0.44104	1	0.35914	0.84349	0.50815	1	0.84648	1
Prevotellaceae Alloprevotella	denovo58931	0.59346	1	0.91779	1	0.75478	1	0.44784	1	0.92289	1	1	1	0.9785	1	0.90259	1	0.63066	1
Bacteroidaceae Bacteroides	denovo8154	0.21562	1	0.92439	1	0.10471	1	0.42474	1	0.0395	0.49262	0.24402	1	0.59186	1	0.22062	1	0.20952	0.89341
Porphyromonadaceae Odoribacter	denovo48552	0.93399	1	0.70137	1	0.40864	1	0.73667	1	0.0285	0.49262	0.0286	1	0.87089	1	0.46245	1	0.07021	0.83829
Ruminococcaceae UCG-014	denovo96798	0.46815	1	0.9669	1	0.27193	1	0.73897	1	0.9725	1	0.9814	1	0.9706	1	0.62726	1	0.72437	1
Rikenellaceae Alistipes	denovo59102	0.33063	1	0.20902	1	0.0199	1	0.36704	1	0.05691	0.54845	0.12961	1	0.67777	1	0.37084	1	0.005	0.40044
Alcaligenaceae Parasutterella	denovo59102	0.33063	1	0.20902	1	0.0199	1	0.36704	1	0.05691	0.54845	0.12961	1	0.67777	1	0.37084	1	0.005	0.40044
Lachnospiraceae UCG-001	denovo28955	0.44114	1	0.33023	1	0.75468	1	0.51395	1	0.70327	0.95494	0.87249	1	0.87729	1	0.9786	1	0.51655	0.89341
Ruminococcaceae uncultured	denovo87833	0.54515	1	0.76158	1	0.47605	1	0.58536	1	0.55466	0.88745	0.75138	1	0.43284	0.84349	0.53125	1	0.50965	0.89341
Ruminococcaceae Ruminiclostridium 9	denovo74814	0.63396	1	0.34213	1	0.71847	1	0.42294	1	0.15712	0.57424	0.48345	1	0.30543	0.84349	0.39654	1	0.36274	0.89341
Erysipelotrichaceae uncultured	denovo1028	0.16892	1	0.14311	1	0.62636	1	0.86019	1	1	1	0.59546	1	0.77648	1	0.80188	1	0.21372	0.89341
ANOVA resulting in the given p-values (p) and FDR corrected p-values (p [FDR]) for alpha diversity comparisons
	Sham vs Sham						Endometriosis vs Endometriosis						Sham vs Endometriosis
	-3d vs 7d		-3d vs 21d		7d vs 21d		-3d vs 7d		-3d vs 21d		7d vs 21d		-3d vs -3d		7d vs 7d		21d vs 21d
Metric	p	p [FDR]	p	p [FDR]	p	p [FDR]	p	p [FDR]	p	p [FDR]	p	p [FDR]	p	p [FDR]	p	p [FDR]	p	p [FDR]
Observed	0.08064	0.33401	0.03945	0.33401	0.29687	0.40482	0.16433	0.35214	0.28487	0.40482	0.69799	0.74785	0.67565	0.74785	0.94782	0.94782	0.22516	0.40482
Chao1	0.00742	0.1053	0.01626	0.1053	0.39651	0.59476	0.44991	0.59934	0.82869	0.88788	0.58677	0.67704	0.07105	0.21315	0.98758	0.98758	0.21598	0.46281
Shannon	0.72212	0.97665	0.74667	0.97665	0.98039	0.98039	0.38076	0.97665	0.23511	0.97665	0.64827	0.97665	0.67457	0.97665	0.97394	0.98039	0.78132	0.97665
Simpson	0.96603	0.96603	0.89719	0.96603	0.8623	0.96603	0.80061	0.96603	0.41522	0.96603	0.60171	0.96603	0.94463	0.96603	0.89296	0.96603	0.44082	0.96603
ADONIS with a 10.000 fold monte-carlo permutation resulting in the given p-values (p) and FDR corrected p-values (p [FDR]) for beta diversity comparisons
	Sham vs Sham						Endometriosis vs Endometriosis						Sham vs Endometriosis
	-3d vs 7d		-3d vs 21d		7d vs 21d		-3d vs 7d		-3d vs 21d		7d vs 21d		-3d vs -3d		7d vs 7d		21d vs 21d
Metric	p	p [FDR]	p	p [FDR]	p	p [FDR]	p	p [FDR]	p	p [FDR]	p	p [FDR]	p	p [FDR]	p	p [FDR]	p	p [FDR]
weighted UniFrac	0.9671	0.9961	0.8783	0.9961	0.7854	0.9961	0.3477	0.8705	0.1373	0.669	0.5418	0.669	0.3482	0.8705	0.9961	0.9961	0.1784	0.669
unweighted UniFrac	0.7956	0.874	0.298	0.874	0.3214	0.874	0.6621	0.874	0.1114	0.764	0.4204	0.874	0.8559	0.874	0.874	0.874	0.0775	0.764
